# Supplementary material for: Anthraquinone Derivatives and Other Aromatic Compounds from Marine Fungus Asteromyces cruciatus KMM 4696 and Their Effects against Staphylococcus aureus
Source: Mar Drugs. 2023 Jul 29;21(8):431. doi: 10.3390/md21080431 (PMC10455474; doi:10.3390/md21080431)
Supplement: Supplementary file 1 [file marinedrugs-21-00431-s001.zip]

Archive with 1 entries (1 files):
- marinedrugs-2492140-supplementary.pdf
